# Supplementary material for: A Double‐Humanized Murine Model in Bladder Cancer: A Novel Preclinical Model for Cancer Immunology Research
Source: Cancer Med. 2025 Aug 13;14(15):e71150. doi: 10.1002/cam4.71150 (PMC12344512; doi:10.1002/cam4.71150)
Supplement: Supplementary file 6 — Figure S6: Differential gene expression gene ontology (GO) enriched analysis of PDX tumor, cell line versus original BC tumor. Shown are GO enrichment analysis scatter plots for (A) PDX tumor vs. BC tumor and (D) PDX257S cell line vs. BC tumor. The abscissa in the graph is the ratio of the differential gene number to the total number of differential genes on the GO Term, and the ordinate is GO Term. padj: adjusted p‐value. Directed acyclic graphs (DAG) are also shown for (B‐C) PDX tumor vs. BC tumor or (E‐F) PDX cell line vs. BC tumor using GO terms under (B & E) cellular component and (C & F) molecular function. Each node represents a GO term, and the box represents the enrichment level of TOP5 GO Terms. The depth of the color represents the degree of enrichment; the darker the color is, the higher the enrichment degree is. Each node shows the name of the term and the padj of enrichment analysis. [file CAM4-14-e71150-s004.zip]

Archive with 6 entries (6 files):
- cam471150-sup-0007-FigureS6@S6 FigA.tif
- cam471150-sup-0008-FigureS6@S6 FigB.tif
- cam471150-sup-0009-FigureS6@S6 FigC.tif
- cam471150-sup-0010-FigureS6@S6 FigD.tif
- cam471150-sup-0011-FigureS6@S6 FigE.tif
- cam471150-sup-0012-FigureS6@S6 FigF.tif
